# Supplementary material for: AI HeartBot to Increase Women’s Awareness and Knowledge of Heart Attacks: Nonrandomized, Quasi-Experimental Study
Source: JMIR Cardio. 2025 Oct 15;9:e80407. doi: 10.2196/80407 (PMC12526652; doi:10.2196/80407)
Supplement: Multimedia Appendix 1 [file cardio-v9-e80407-s001.xlsx]

## Sheet: Sheet1
Supplemental Table 1. Full regression results for the 4 outcome questions
Outcome	Variable	Unadjusted_OR	Adjusted_OR	Adjusted_OR_Sensitivity_1	Adjusted_OR_Sensitivity_2	Adjusted_OR_Sensitivity_3	Adjusted_OR_Sensitivity_4	Adjusted_OR_Sensitivity_5
1	Post (Ref: pre)	7.20 (3.63, 14.27), [1.6e-08]***	7.10 (3.56, 14.15), [2.6e-08]***	6.80 (3.52, 13.16), [1.2e-08]***	7.30 (3.63, 14.70), [2.5e-08]***	7.20 (3.60, 14.39), [2.3e-08]***	6.87 (3.52, 13.41), [1.6e-08]***	7.43 (3.68, 15.01), [2.2e-08]***
1	Age today (in decades)	0.83 (0.64, 1.07), [0.15]	0.69 (0.49, 0.98), [0.036]*	0.70 (0.50, 0.97), [0.031]*	0.69 (0.49, 0.97), [0.033]*	---	---	---
1	Minority races (Ref: white)	1.16 (0.62, 2.19), [0.64]	0.71 (0.32, 1.58), [0.4]	0.77 (0.35, 1.68), [0.51]	0.76 (0.34, 1.71), [0.51]	---	---	---
1	Education >= College (Ref <)	0.56 (0.28, 1.12), [0.1]	0.34 (0.14, 0.88), [0.025]*	0.34 (0.14, 0.82), [0.016]*	0.35 (0.14, 0.91), [0.032]*	0.40 (0.17, 0.93), [0.033]*	0.38 (0.17, 0.87), [0.022]*	0.39 (0.17, 0.93), [0.034]*
1	Income > $40K (Ref <)	1.13 (0.58, 2.19), [0.72]	0.94 (0.37, 2.38), [0.9]	0.97 (0.40, 2.31), [0.94]	0.95 (0.38, 2.38), [0.9]	---	---	---
1	Family history: no (Ref: yes)	0.87 (0.36, 2.10), [0.76]	0.79 (0.28, 2.27), [0.66]	1.02 (0.37, 2.80), [0.97]	0.75 (0.26, 2.15), [0.6]	---	---	---
1	Past chatbot use: yes (Ref: no)	1.21 (0.65, 2.27), [0.55]	1.37 (0.65, 2.88), [0.41]	1.43 (0.70, 2.93), [0.32]	1.45 (0.69, 3.06), [0.33]	---	---	---
1	Mean of heartbot effectiveness	1.51 (1.18, 1.94), [0.0012]**	1.49 (0.99, 2.24), [0.056]	1.38 (0.91, 2.10), [0.13]	1.44 (0.94, 2.19), [0.093]	1.65 (1.19, 2.27), [0.0023]**	1.50 (1.09, 2.06), [0.013]*	1.61 (1.16, 2.23), [0.0041]**
1	Mean of heartbot impression	1.42 (1.09, 1.86), [0.0091]**	1.14 (0.75, 1.75), [0.54]	1.13 (0.73, 1.75), [0.58]	1.14 (0.73, 1.76), [0.57]	---	---	---
1	Word count (windsorized, z-score)	1.68 (1.22, 2.31), [0.0014]**	1.99 (1.32, 3.02), [0.0011]**	1.86 (1.24, 2.78), [0.0025]**	2.02 (1.34, 3.06), [0.00086]***	1.88 (1.26, 2.80), [0.0019]**	1.81 (1.23, 2.68), [0.0029]**	1.89 (1.27, 2.82), [0.0018]**
1	Conversation duration (minutes)	1.02 (0.98, 1.06), [0.4]	0.98 (0.93, 1.04), [0.53]	0.98 (0.93, 1.04), [0.51]	0.98 (0.93, 1.03), [0.47]	---	---	---
1	Do you think you texted an AI? yes (Ref: no)	0.55 (0.28, 1.09), [0.088]	0.54 (0.24, 1.20), [0.13]	0.59 (0.26, 1.34), [0.21]	0.51 (0.23, 1.14), [0.1]	---	---	---
2	Post (Ref: pre)	5.18 (2.66, 10.09), [1.3e-06]***	5.47 (2.77, 10.78), [9.5e-07]***	5.03 (2.61, 9.71), [1.4e-06]***	5.79 (2.89, 11.60), [7.3e-07]***	5.44 (2.75, 10.77), [1.2e-06]***	5.02 (2.60, 9.70), [1.6e-06]***	5.76 (2.86, 11.59), [9e-07]***
2	Age today (in decades)	0.92 (0.69, 1.23), [0.59]	0.74 (0.50, 1.09), [0.13]	0.77 (0.53, 1.13), [0.18]	0.73 (0.49, 1.09), [0.12]	---	---	---
2	Minority races (Ref: white)	1.25 (0.62, 2.51), [0.54]	0.82 (0.33, 2.03), [0.66]	1.03 (0.41, 2.61), [0.95]	0.82 (0.32, 2.11), [0.68]	---	---	---
2	Education >= College (Ref <)	0.43 (0.20, 0.90), [0.026]*	0.22 (0.08, 0.63), [0.0051]**	0.30 (0.11, 0.85), [0.024]*	0.21 (0.07, 0.62), [0.0051]**	0.24 (0.09, 0.62), [0.0032]**	0.29 (0.11, 0.76), [0.012]*	0.22 (0.08, 0.60), [0.0031]**
2	Income > $40K (Ref <)	0.62 (0.29, 1.32), [0.22]	0.55 (0.19, 1.58), [0.26]	0.45 (0.16, 1.30), [0.14]	0.55 (0.18, 1.62), [0.28]	---	---	---
2	Family history: no (Ref: yes)	0.89 (0.34, 2.36), [0.82]	1.24 (0.37, 4.14), [0.73]	1.70 (0.52, 5.53), [0.38]	1.24 (0.36, 4.27), [0.74]	---	---	---
2	Past chatbot use: yes (Ref: no)	1.30 (0.65, 2.59), [0.46]	1.77 (0.76, 4.09), [0.18]	1.57 (0.68, 3.64), [0.29]	1.81 (0.76, 4.30), [0.18]	---	---	---
2	Mean of heartbot effectiveness	1.46 (1.09, 1.96), [0.01]*	1.66 (1.04, 2.67), [0.034]*	1.66 (0.99, 2.77), [0.054]	1.70 (1.03, 2.80), [0.037]*	1.66 (1.16, 2.39), [0.0056]**	1.62 (1.11, 2.36), [0.012]*	1.69 (1.16, 2.45), [0.0063]**
2	Mean of heartbot impression	1.34 (0.99, 1.81), [0.056]	1.00 (0.62, 1.61), [0.99]	0.98 (0.57, 1.70), [0.96]	0.97 (0.58, 1.60), [0.89]	---	---	---
2	Word count (windsorized, z-score)	1.19 (0.84, 1.69), [0.32]	1.24 (0.81, 1.89), [0.33]	1.14 (0.72, 1.79), [0.58]	1.25 (0.81, 1.93), [0.32]	---	---	---
2	Conversation duration (minutes)	1.01 (0.96, 1.05), [0.76]	0.99 (0.93, 1.04), [0.63]	0.98 (0.92, 1.05), [0.6]	0.99 (0.93, 1.05), [0.64]	---	---	---
2	Do you think you texted an AI? yes (Ref: no)	0.56 (0.26, 1.20), [0.14]	0.66 (0.27, 1.62), [0.37]	0.69 (0.25, 1.86), [0.46]	0.64 (0.25, 1.61), [0.34]	---	---	---
3	Post (Ref: pre)	5.81 (2.89, 11.68), [7.9e-07]***	5.75 (2.86, 11.59), [9.8e-07]***	4.26 (2.23, 8.15), [1.2e-05]***	5.66 (2.81, 11.42), [1.3e-06]***	5.76 (2.84, 11.68), [1.2e-06]***	4.25 (2.21, 8.17), [1.4e-05]***	5.67 (2.79, 11.52), [1.5e-06]***
3	Age today (in decades)	0.86 (0.65, 1.14), [0.3]	0.76 (0.51, 1.13), [0.17]	0.78 (0.55, 1.11), [0.17]	0.77 (0.52, 1.13), [0.18]	---	---	---
3	Minority races (Ref: white)	0.96 (0.48, 1.90), [0.9]	0.75 (0.29, 1.90), [0.54]	0.67 (0.28, 1.58), [0.36]	0.76 (0.30, 1.91), [0.55]	---	---	---
3	Education >= College (Ref <)	0.99 (0.47, 2.06), [0.97]	0.45 (0.16, 1.30), [0.14]	0.49 (0.19, 1.26), [0.14]	0.53 (0.18, 1.52), [0.24]	---	---	---
3	Income > $40K (Ref <)	1.72 (0.83, 3.55), [0.14]	1.69 (0.56, 5.08), [0.35]	1.73 (0.65, 4.59), [0.27]	1.62 (0.55, 4.78), [0.39]	---	---	---
3	Family history: no (Ref: yes)	1.18 (0.47, 2.97), [0.73]	0.71 (0.21, 2.39), [0.58]	1.19 (0.41, 3.43), [0.75]	0.71 (0.21, 2.34), [0.57]	---	---	---
3	Past chatbot use: yes (Ref: no)	0.77 (0.39, 1.53), [0.45]	0.88 (0.37, 2.07), [0.76]	0.79 (0.36, 1.72), [0.55]	0.86 (0.37, 2.03), [0.74]	---	---	---
3	Mean of heartbot effectiveness	1.48 (1.11, 1.98), [0.0074]**	1.67 (1.01, 2.76), [0.047]*	1.68 (1.05, 2.68), [0.03]*	1.55 (0.93, 2.56), [0.091]	1.66 (1.16, 2.39), [0.0057]**	1.59 (1.14, 2.20), [0.0059]**	1.66 (1.16, 2.38), [0.0055]**
3	Mean of heartbot impression	1.29 (0.95, 1.74), [0.1]	0.97 (0.57, 1.63), [0.9]	0.91 (0.55, 1.49), [0.7]	1.08 (0.63, 1.83), [0.78]	---	---	---
3	Word count (windsorized, z-score)	1.34 (0.95, 1.89), [0.095]	1.29 (0.83, 2.00), [0.25]	1.26 (0.84, 1.91), [0.27]	1.28 (0.83, 1.97), [0.26]	---	---	---
3	Conversation duration (minutes)	1.02 (0.97, 1.06), [0.52]	1.01 (0.95, 1.08), [0.66]	1.01 (0.95, 1.07), [0.74]	1.01 (0.95, 1.07), [0.71]	---	---	---
3	Do you think you texted an AI? yes (Ref: no)	1.09 (0.52, 2.28), [0.82]	1.18 (0.47, 2.96), [0.72]	1.26 (0.53, 3.00), [0.6]	1.25 (0.50, 3.11), [0.64]	---	---	---
4	Post (Ref: pre)	2.94 (1.61, 5.38), [0.00046]***	2.85 (1.54, 5.25), [0.0008]***	2.36 (1.35, 4.12), [0.0027]**	3.06 (1.64, 5.73), [0.00045]***	2.83 (1.54, 5.22), [0.00084]***	2.35 (1.34, 4.10), [0.0027]**	3.04 (1.63, 5.69), [0.00048]***
4	Age today (in decades)	1.49 (1.10, 2.03), [0.0099]**	1.38 (0.96, 1.98), [0.079]	1.33 (0.97, 1.83), [0.08]	1.39 (0.97, 2.00), [0.076]	1.43 (1.03, 2.00), [0.034]*	1.37 (1.02, 1.84), [0.034]*	1.45 (1.03, 2.04), [0.031]*
4	Minority races (Ref: white)	0.62 (0.30, 1.31), [0.21]	0.67 (0.29, 1.59), [0.37]	0.65 (0.30, 1.40), [0.27]	0.62 (0.26, 1.50), [0.29]	---	---	---
4	Education >= College (Ref <)	0.38 (0.17, 0.86), [0.019]*	0.32 (0.12, 0.87), [0.026]*	0.33 (0.14, 0.79), [0.013]*	0.32 (0.11, 0.89), [0.029]*	0.29 (0.11, 0.73), [0.0091]**	0.31 (0.14, 0.71), [0.0057]**	0.28 (0.10, 0.73), [0.0096]**
4	Income > $40K (Ref <)	0.70 (0.32, 1.52), [0.36]	0.68 (0.25, 1.89), [0.46]	0.77 (0.32, 1.86), [0.57]	0.66 (0.24, 1.86), [0.43]	---	---	---
4	Family history: no (Ref: yes)	2.02 (0.76, 5.36), [0.16]	3.48 (1.15, 10.50), [0.027]*	3.61 (1.38, 9.42), [0.0087]**	3.73 (1.21, 11.55), [0.022]*	3.22 (1.09, 9.55), [0.035]*	3.38 (1.33, 8.60), [0.011]*	3.39 (1.12, 10.30), [0.031]*
4	Past chatbot use: yes (Ref: no)	0.78 (0.38, 1.63), [0.52]	0.89 (0.41, 1.93), [0.77]	0.90 (0.45, 1.80), [0.76]	0.82 (0.37, 1.83), [0.63]	---	---	---
4	Mean of heartbot effectiveness	1.49 (1.09, 2.02), [0.011]*	1.43 (0.94, 2.20), [0.097]	1.37 (0.94, 2.02), [0.1]	1.49 (0.95, 2.33), [0.082]	1.62 (1.18, 2.22), [0.0026]**	1.49 (1.13, 1.97), [0.0049]**	1.66 (1.20, 2.30), [0.0022]**
4	Mean of heartbot impression	1.55 (1.12, 2.14), [0.0088]**	1.23 (0.78, 1.94), [0.37]	1.17 (0.77, 1.76), [0.46]	1.24 (0.77, 2.00), [0.37]	---	---	---
4	Word count (windsorized, z-score)	1.07 (0.75, 1.54), [0.7]	1.04 (0.71, 1.52), [0.85]	1.03 (0.72, 1.46), [0.87]	1.02 (0.69, 1.50), [0.93]	---	---	---
4	Conversation duration (minutes)	1.01 (0.96, 1.06), [0.76]	1.02 (0.97, 1.08), [0.39]	1.03 (0.98, 1.08), [0.27]	1.03 (0.97, 1.09), [0.35]	---	---	---
4	Do you think you texted an AI? yes (Ref: no)	0.67 (0.30, 1.50), [0.33]	1.02 (0.44, 2.37), [0.96]	1.09 (0.51, 2.37), [0.82]	1.11 (0.47, 2.63), [0.81]	---	---	---
Footnote: The "Adjusted OR" is from the data subsetted to those with outcomes (n=92), and reflects the results in the paper. The first sensitivity analysis is the model on the entire dataset (n=104). The second sensitivity analysis is the complete case analysis (n=90, two individuals were missing income).
The remaining sensitivity analyses correspond to the 3 aforementioned, but with a backwards stepwise regression.
Cells represent odds ratio (95% CI). The outcomes were: (1) Recognize the signs and symptoms of a heart attack; (2) Tell the difference between the signs or symptoms of a heart attack and other medical problems; (3) Call an ambulance or dial 911; and (4) Get to an emergency room within 60 minutes. *, P<0.05; **, P<0.01; ***, P<0.001.
